# Supplementary material for: Palladium(II) Complexes with Chloro-Substituted Salicyl Schiff Bases: Exploring Multimodal Anticancer Mechanisms and Catalase Inhibition
Source: Molecules. 2026 Apr 21;31(8):1370. doi: 10.3390/molecules31081370 (PMC13119235; doi:10.3390/molecules31081370)
Supplement: Supplementary file 1 [file molecules-31-01370-s001.zip]

Archive with 1 entries (1 files):
- molecules-4234018-supplementary.pdf
